# Supplementary material for: Territory Tenure Increases with Repertoire Size in Brownish-Flanked Bush Warbler
Source: PLoS One. 2015 Mar 30;10(3):e0122789. doi: 10.1371/journal.pone.0122789 (PMC4378965; doi:10.1371/journal.pone.0122789)
Supplement: S1 Table — (CSV) [file pone.0122789.s001.csv]

ID (1=Males banded in 2010 in DZ,2=Males banded in 2011 in DZ,3=Males banded in 2009 in KKS,4=Males banded in 2010 in KKS)	Population (1=DZ,2=KKS)	Territory tenure (1=More than one breeding season, 0=One breeding season)	Repertoire sizes
1	1	0	1
1	1	0	2
1	1	0	2
1	1	0	2
1	1	0	2
1	1	0	2
1	1	1	2
1	1	1	2
1	1	0	2
1	1	1	2
1	1	0	2
1	1	0	2
1	1	0	2
1	1	0	2
1	1	0	2
1	1	0	2
1	1	0	2
1	1	0	2
1	1	0	2
1	1	1	2
1	1	1	2
1	1	0	2
1	1	0	2
1	1	0	2
1	1	0	2
1	1	0	2
1	1	0	2
1	1	0	2
1	1	0	2
1	1	0	2
1	1	1	2
1	1	0	2
1	1	0	2
1	1	0	2
1	1	0	2
1	1	0	3
1	1	0	3
1	1	1	3
1	1	1	3
1	1	0	3
1	1	1	3
1	1	0	3
1	1	0	3
1	1	0	3
2	1	0	1
2	1	1	1
2	1	0	1
2	1	0	2
2	1	0	2
2	1	1	2
2	1	0	2
2	1	0	2
2	1	0	2
2	1	0	2
2	1	0	2
2	1	0	2
2	1	1	2
2	1	0	2
2	1	0	2
2	1	0	2
2	1	0	2
2	1	0	2
2	1	0	2
2	1	1	2
2	1	0	2
2	1	0	2
2	1	0	2
2	1	0	2
2	1	0	2
2	1	1	2
2	1	1	2
2	1	0	2
2	1	0	2
2	1	0	2
2	1	1	2
2	1	1	2
2	1	0	2
2	1	1	2
2	1	0	2
2	1	0	2
2	1	0	2
2	1	0	2
2	1	0	2
2	1	0	2
2	1	1	2
2	1	0	2
2	1	0	2
2	1	0	2
2	1	0	2
2	1	0	2
2	1	0	2
2	1	0	2
2	1	0	2
2	1	0	2
2	1	1	2
2	1	0	2
2	1	0	2
2	1	0	2
2	1	0	2
2	1	1	2
2	1	0	2
2	1	0	2
2	1	0	2
2	1	0	2
2	1	1	2
2	1	1	2
2	1	0	2
2	1	0	2
2	1	1	2
2	1	1	2
2	1	0	2
2	1	0	2
2	1	0	2
2	1	0	2
2	1	0	2
2	1	1	2
2	1	0	2
2	1	1	2
2	1	0	2
2	1	1	2
2	1	0	2
2	1	0	2
2	1	0	2
2	1	0	2
2	1	0	2
2	1	0	2
2	1	0	2
2	1	0	2
2	1	0	2
2	1	0	2
2	1	0	2
2	1	0	2
2	1	0	2
2	1	0	2
2	1	1	2
2	1	0	2
2	1	0	2
2	1	0	2
2	1	0	2
2	1	0	2
2	1	0	2
2	1	1	2
2	1	0	2
2	1	0	2
2	1	0	2
2	1	0	2
2	1	0	2
2	1	0	2
2	1	0	2
2	1	1	3
2	1	1	3
2	1	0	3
2	1	0	3
2	1	0	3
2	1	0	3
2	1	0	3
2	1	0	3
2	1	1	3
2	1	1	3
2	1	1	3
2	1	1	3
2	1	0	3
2	1	0	3
2	1	0	3
2	1	0	3
2	1	0	3
2	1	0	3
2	1	0	3
2	1	1	3
3	2	0	2
3	2	0	2
3	2	0	2
3	2	0	2
3	2	0	2
3	2	0	2
3	2	0	2
3	2	0	2
3	2	0	2
3	2	0	2
3	2	0	2
3	2	1	2
3	2	0	2
3	2	0	2
3	2	0	2
3	2	0	2
3	2	0	2
3	2	1	2
3	2	0	2
3	2	0	2
3	2	0	2
3	2	0	2
3	2	0	2
3	2	0	2
3	2	0	2
3	2	0	2
3	2	0	2
3	2	0	2
3	2	0	2
3	2	1	2
3	2	0	2
3	2	0	2
3	2	0	3
3	2	0	3
3	2	1	3
3	2	0	3
3	2	0	3
3	2	1	3
3	2	1	3
3	2	0	3
3	2	0	3
3	2	0	3
3	2	0	4
4	2	0	2
4	2	0	2
4	2	0	2
4	2	0	2
4	2	0	2
4	2	0	2
4	2	0	2
4	2	0	2
4	2	0	2
4	2	0	2
4	2	0	2
4	2	1	2
4	2	0	2
4	2	0	2
4	2	0	2
4	2	1	2
4	2	0	2
4	2	0	2
4	2	0	2
4	2	0	2
4	2	0	2
4	2	0	2
4	2	0	2
4	2	0	2
4	2	0	2
4	2	0	2
4	2	0	2
4	2	0	2
4	2	0	3
4	2	1	3
4	2	0	3
4	2	1	3
4	2	0	3
4	2	0	3
4	2	0	3
4	2	0	3
4	2	0	3
4	2	0	4
